# Supplementary material for: Evaluation of Subjective Appetite Assessment under Free-Living vs. Controlled Conditions: A Randomized Crossover Trial Comparing Whole-Grain Rye and Refined Wheat Diets (VASA-Home)
Source: Nutrients. 2023 May 25;15(11):2456. doi: 10.3390/nu15112456 (PMC10254760; doi:10.3390/nu15112456)
Supplement: Supplementary file 1 [file nutrients-15-02456-s001.zip]

Archive with 1 entries (1 files):
- nutrients-2338467-supplementary.pdf
